# Supplementary material for: Seroprevalence Study of Anti-HBs Antibodies in the General Population of Vojvodina, Serbia
Source: Medicina (Kaunas). 2024 Mar 6;60(3):436. doi: 10.3390/medicina60030436 (PMC10972133; doi:10.3390/medicina60030436)
Supplement: Supplementary file 1 [file medicina-60-00436-s001.zip]

Archive with 1 entries (1 files):
- medicina-2880235-supplementary.pdf
